# Supplementary material for: Eye activity tracks task-relevant structures during speech and auditory sequence perception
Source: Nat Commun. 2018 Dec 18;9:5374. doi: 10.1038/s41467-018-07773-y (PMC6299078; doi:10.1038/s41467-018-07773-y)
Supplement: Supplementary file 4 — Supplementary Data 1 [file 41467_2018_7773_MOESM4_ESM.zip]

Archive with 1 entries (1 files):
- Supplementary Data 1.zip
